# Supplementary material for: Symmetry-based reciprocity: evolutionary constraints on a proximate mechanism
Source: PeerJ. 2016 Mar 15;4:e1812. doi: 10.7717/peerj.1812 (PMC4797768; doi:10.7717/peerj.1812)
Supplement: Supplemental Information 1 [file peerj-04-1812-s001.zip]

Archive with 17 entries (14 files):
- Supplemental Code1/
- Supplemental Code1/.DS_Store
- __MACOSX/
- __MACOSX/Supplemental Code1/
- __MACOSX/Supplemental Code1/._.DS_Store
- Supplemental Code1/Prox_MultiGen_Mdl1.nlogo
- __MACOSX/Supplemental Code1/._Prox_MultiGen_Mdl1.nlogo
- Supplemental Code1/Prox_MultiGen_Mdl2.nlogo
- __MACOSX/Supplemental Code1/._Prox_MultiGen_Mdl2.nlogo
- Supplemental Code1/Prox_SingleGen_Mdl.nlogo
- __MACOSX/Supplemental Code1/._Prox_SingleGen_Mdl.nlogo
- Supplemental Code1/Tag_MultiGen_Mdl1.nlogo
- __MACOSX/Supplemental Code1/._Tag_MultiGen_Mdl1.nlogo
- Supplemental Code1/Tag_MultiGen_Mdl2.nlogo
- __MACOSX/Supplemental Code1/._Tag_MultiGen_Mdl2.nlogo
- Supplemental Code1/Tag_SingleGen_Mdl.nlogo
- __MACOSX/Supplemental Code1/._Tag_SingleGen_Mdl.nlogo
